# Supplementary material for: Dysfunctional Chondroitin 4-O-Sulfotransferase-1 Impairs Cellular Redox State and Promotes Tau Aggregation
Source: Cells. 2025 Oct 28;14(21):1686. doi: 10.3390/cells14211686 (PMC12607407; doi:10.3390/cells14211686)
Supplement: Supplementary file 1 [file cells-14-01686-s001.zip]

Archive with 2 entries (2 files):
- cells-3930909-Figure S1.pdf
- cells-3930909-supplementary.pdf
